# Supplementary material for: Screening for Stereopsis of Children Using an Autostereoscopic Smartphone
Source: J Ophthalmol. 2019 Oct 31;2019:1570309. doi: 10.1155/2019/1570309 (PMC6875324; doi:10.1155/2019/1570309)
Supplement: Supplementary Materials — Test results of the children between autostereoscopic smartphone and Lang stereotest I, Lang stereotest II, Pass Test 3, Dinosaur Stereoacuity Test, and the Random Dot Stereo Acuity Test. [file 1570309.f1.xlsx]

## Sheet: Sheet1
ID	age	smartphone 1	Lang test 1	smartphone 2	Lang test 2	smartphone 3	PASS Test 3	smartphone 4	Dinosaur test	smartphone 5	Random dot 3
1	6	3	3	3	3	4	4	3	3	3	3
2	5	3	3	3	3	4	4	3	3	3	3
3	4	3	3	3	3	4	4	3	3	3	3
4	4	3	3	3	3	4	3	2	2	3	3
5	4	3	3	3	3	4	4	2	3	2	2
6	4	3	3	3	3	4	4	3	3	2	2
7	3	3	3	3	3	3	3	2	3	2	2
8	4	3	3	3	3	4	4	3	3	3	3
9	4	3	3	3	3	4	4	3	3	3	3
10	5	3	3	3	3	4	4	3	3	3	3
11	4	3	3	3	2	4	4	2	3	2	2
12	5	2	2	2	2	4	4	1	1	3	3
13	5	1	1	1	1	4	4	2	2	2	2
14	5	3	3	3	3	1	1	1	1	2	2
15	5	3	3	3	3	4	4	1	3	3	3
16	5	3	3	3	3	4	3	2	1	3	3
17	5	3	3	3	3	4	4	3	3	2	2
18	5	3	3	3	3	3	3	2	2	3	2
19	4	2	3	3	3	4	4	3	3	3	3
20	5	3	3	3	3	1	2	1	1	1	1
21	5	3	3	3	3	3	2	2	1	3	2
22	5	3	3	3	3	4	3	1	1	2	2
23	6	3	3	3	3	4	4	3	3	3	3
24	6	3	2	3	2	4	4	3	3	3	3
25	3	3	3	3	3	4	4	3	2	1	0
26	4	2	2	2	3	4	4	2	3	3	3
27	6	3	3	3	3	4	4	3	3	3	3
28	5	3	3	3	3	4	4	3	3	3	3
29	5	3	2	2	2	3	3	0	0	0	0
30	6	3	3	3	3	4	4	3	3	3	2
31	6	3	3	3	3	4	4	2	3	0	2
32	6	3	3	3	3	4	4	1	1	0	1
33	5	3	3	3	3	4	4	2	3	3	2
34	5	3	3	3	3	4	4	2	2	2	2
35	5	3	3	3	3	4	4	3	3	3	3
36	4	3	3	3	3	4	4	3	3	3	3
37	3	2	2	2	2	3	3	0	0	0	0
38	5	3	3	3	3	4	4	3	3	3	3
39	4	0	0	0	0	0	0	0	0	0	0
40	3	3	3	3	3	3	3	3	2	2	3
41	4	3	3	3	3	4	4	3	3	3	2
42	3	3	3	3	3	4	4	2	3	2	3
43	6	3	3	3	3	4	4	3	3	3	3
44	3	3	3	3	3	4	4	3	3	3	3
45	6	3	3	3	3	4	4	3	3	3	3
46	3	3	3	3	3	2	3	0	0	1	1
47	4	3	3	3	3	4	4	3	3	3	3
48	3	3	3	3	2	4	4	3	3	3	3
49	5	3	3	3	3	3	3	-	-	3	3
50	6	3	3	3	3	-	-	-	-	-	-
51	6	3	3	3	3	-	-	-	-	-	-

## Sheet: Sheet2
smartphone 1 corresponding to Lang stereotest Ⅰ	0 represent null	1 represent 1200"	2 represent 600"	3 represent 550"
smartphone 2 corresponding to Lang stereotest Ⅱ	0 represent null	1 represent 600"	2 represent 400"	3 represent 200"
smartphone 3 corresponding to Pass Test 3	0 represent null	1 represent 480"	2 represent 240"	3 represent 120"	4 represent 60"
smartphone 4 corresponding to Dinosaur Stereoacuity Test	0 represent null	1 represent 400"	2 represent 200"	3 represent 80"
smartphone 5 corresponding to Random Dot Stereo Acuity Test 3	0 represent null	1 represent 400"	2 represent 200"	3 represent 100"
